# Supplementary material for: Survey of Clinical Practice Patterns of Korean Medicine Doctors for Anorexia in Children: A Preliminary Study for Clinical Practice Guidelines
Source: Children (Basel). 2022 Sep 17;9(9):1409. doi: 10.3390/children9091409 (PMC9497536; doi:10.3390/children9091409)
Supplement: Supplementary file 1 [file children-09-01409-s001.zip]

Archive with 1 entries (1 files):
- children-1909169-supplementary.pdf
